# Supplementary material for: Quantification of Human Photoreceptor–Retinal Pigment Epithelium Macular Topography with Adaptive Optics–Optical Coherence Tomography
Source: Diagnostics (Basel). 2024 Jul 15;14(14):1518. doi: 10.3390/diagnostics14141518 (PMC11276449; doi:10.3390/diagnostics14141518)
Supplement: Supplementary file 1 [file diagnostics-14-01518-s001.zip]

Archive with 1 entries (1 files):
- diagnostics-3047297-supplementary.pdf
